# Supplementary material for: Integrative immune analysis in patients with leprosy reveals host factors associated with mycobacterial control
Source: eBioMedicine. 2025 Jul 18;118:105855. doi: 10.1016/j.ebiom.2025.105855 (PMC12296519; doi:10.1016/j.ebiom.2025.105855)
Supplement: Supplementary Tables [file mmc1.xlsx]

## Sheet: Table S1
	Sex	Age	BI	Type	Treatment	duration of treatment	Country of sampling	Relation to index case	anti-PGL-I IgM	anti-PGL-I IgG	MGIT	MGIT_control	logCFU_MGIT	Spectral flow	MBA
LP1		25	NA	BB/BL	No	NA	Netherlands		1.091	0.32	Yes	Control	2.41803	Yes	Yes
LP2	M	30	6+	BL	Yes	3 months	Bangladesh		0.763	0	Yes	No_control	2.79	Yes	Yes
LP3	M	34	4	BL	Yes	3 months	Bangladesh		0.954	1.247	No	NA	NA	Yes	No
LP4	M	60	5	BL	Yes	2 months	Bangladesh		1.01	1.734	Yes	No_control	2.84	No	No
LP5	M	40	6	BL	No	NA	Bangladesh		1.018	2.039	Yes	No_control	2.8	Yes	Yes
LP6	M	30	5	BL	Yes	2 months	Bangladesh		0.49	1.407	Yes	No_control	2.6	Yes	Yes
LP7	M	63	Ct RLEP 14,96	BL	No	NA	Netherlands		0.546	0.049	Yes	No_control	3.1	Yes	Yes
LP8	F	57	Ct RLEP 13,64	BL	No	NA	Netherlands		1.116	0.215	Yes	No_control	2.87242	Yes	Yes
LP9	M	36	0	BT	Yes	2 months	Bangladesh		0.099	0	Yes	Control	2.4	Yes	Yes
LP10	M	62	0	BT	No	NA	Bangladesh		0.27	0	Yes	Control	2.49	Yes	Yes
LP11	M	20	0	BT	No	NA	Bangladesh		0.276	0	No	NA	NA	Yes	No
LP12	M	62	0	BT	No	NA	Bangladesh		0.369	0	No	NA	NA	Yes	Yes
LP13	F	37	0	BT	No	NA	Bangladesh		0.138	0.008	No	NA	NA	Yes	Yes
LP14	M	50	0	BT	Yes	3 months	Bangladesh		0.15	0	Yes	No_control	2.9	Yes	Yes
LP15	F	32	0	BT	No	NA	Bangladesh		0.124	0	No	NA	NA	Yes	No
LP16	M	50	0	BT	Yes	2 months	Bangladesh		0.112	0	Yes	No_control	3.15	Yes	Yes
LP17	M	50	0	BT	Yes	1 day	Bangladesh		0.057	0.035	Yes	No_control	3.1	Yes	Yes
LP18	M	45	0	BT	Yes	2 months	Bangladesh		0.036	0.033	Yes	No_control	2.6	Yes	Yes
LP19	F	30	3+	BT	Yes	4 months	Bangladesh		0.436	0.321	Yes	Control	1.6	Yes	Yes
LP20	F	35	0	BT	Yes	2 months	Bangladesh		0.17	0.012	Yes	Control	2.1	Yes	Yes
LP21	M	50	0	BT	No	NA	Bangladesh		0.086	0.028	No	NA	NA	Yes	Yes
LP22	M	22	0	BT	Yes	1 month	Bangladesh		0.154	0.008	Yes	No_control	3.33	Yes	Yes
LP23	M	64	0	BT	Yes	1 month	Bangladesh		0.068	0.148	Yes	No_control	2.9	Yes	Yes
LP24	M	45	0	BT	Yes	2 months	Bangladesh		0.041	0.015	Yes	No_control	2.6	Yes	Yes
LP25	M	55	0	BT	No	NA	Bangladesh		0.151	0.006	Yes	No_control	2.8	Yes	Yes
LP26	M	45	0	BT	No	NA	Bangladesh		0.116	0	Yes	No_control	2.9	Yes	Yes
LP27	M	60	NA	BT	Yes	2 months	Bangladesh		0.126	0	Yes	No_control	3.28	Yes	Yes
LP28	M	45	NA	BT	Yes	2 months	Bangladesh		0.209	0.014	Yes	No_control	3	Yes	Yes
LP29	F	40	NA	BT	Yes	2 months	Bangladesh		0.277	0	Yes	Control	1.42	Yes	Yes
LP30	F	50	0	BT	Yes	2 months	Bangladesh		0.06	0	Yes	Control	2.27	Yes	Yes
LP31	F	62	0	BT	Yes	1 month	Bangladesh		0.465	0	No	NA	NA	Yes	Yes
LP32	F	60	0	BT	No	NA	Bangladesh		0.018	0	No	NA	NA	Yes	Yes
LP33	M	18	NA	BT	No		Bangladesh		0.246	0	No	NA	NA	Yes	No
LP34	M	35	NA	BT	Yes	15 days	Bangladesh		0.236	0.133	Yes	No_control	3.13	Yes	Yes
LP35	F	45	0	BT	Yes	2 months	Bangladesh		0.112	0.023	Yes	No_control	3.32	Yes	Yes
LP36	F	30	0	BT	No	NA	Bangladesh		0.573	0.01	Yes	Control	2.5	Yes	Yes
LP37	F	55	NA	BT	No	NA	Bangladesh		0.369	0	Yes	No_control	3.09	No	Yes
LP38	F	27	NA	BT	No	NA	Bangladesh		0.511	0	Yes	Control	2.5	Yes	Yes
LP39	M	50	0	BT	No	NA	Bangladesh		0.422	0	Yes	No_control	2.9	Yes	Yes
LP40	F	26	NA	BT	Yes	1 month	Bangladesh		0.416	0	Yes	Control	2.4	Yes	Yes
LP41	M	13	0	BT	Yes	2 months	Bangladesh		0.134	0	Yes	Control	2.3	Yes	Yes
LP42	F	25	NA	BT	No	NA	Bangladesh		0.187	0.004	Yes	No_control	2.7	Yes	Yes
LP43	F	19	NA	BT	Yes	2 months	Bangladesh		0.161	0.005	Yes	No_control	3.06842	Yes	Yes
LP44	F	55	NA	BT	Yes	6 days	Bangladesh		0.208	0	Yes	No_control	2.58731	Yes	Yes
LP45	F	50	0	BT	Yes	2 months	Bangladesh		0.356	0	Yes	No_control	2.8546	Yes	Yes
LP46	F	46	Ct RLEP 26,63	BT	No	NA	Netherlands		0.516	0	Yes	No_control	2.59622	Yes	Yes
LP47	M	40	5+	LL	Yes	2 months	Bangladesh		1.046	0.197	Yes	No_control	2.99	Yes	Yes
LP48	M	70	6+	LL	Yes	3 months	Bangladesh		0.95	0	Yes	Control	1.75	Yes	Yes
LP49	M	22	6+	LL	Yes	2 months	Bangladesh		0.947	0.141	Yes	No_control	3.08	Yes	Yes
LP50	F	45	6	LL	No	NA	Bangladesh		1.086	2.559	Yes	No_control	2.8	Yes	Yes
LP51	F	39	Ct RLEP 27,77	LL/BL	No	NA	Netherlands		0.26775	0.00255	Yes	Control	2.2933	Yes	Yes
HC1	F	32		0	BT		Bangladesh	Spouse	0.185	0.018	No	NA	NA	Yes	No
HC2	M	16		0	BT		Bangladesh	NA	0.127	0.007	Yes	No_control	2.63	No	Yes
HC3	F	24		5+	BL		Bangladesh	Spouse	0.389	0.015	Yes	No_control	3	Yes	Yes
HC4	M	17		0	BT		Bangladesh	Child	0.022	0	Yes	No_control	3.1	Yes	Yes
HC5	M	39		0	BT		Bangladesh	Other relative	0.057	0	No	NA	NA	Yes	No
HC6	M	29		0	BT		Bangladesh	Child	0.201	0	Yes	Control	2.42	Yes	Yes
HC7	F	29		0	BT		Bangladesh	Spouse	0.209	0	Yes	Control	2.47	Yes	Yes
HC8	M	36		0	BT		Bangladesh	Other relative	0.071	0.004	Yes	No_control	3.44	Yes	Yes
HC9	M	24		0	BT		Bangladesh	Sibling	0.198	0	Yes	No_control	3.09	Yes	Yes
HC10	F	34		0	BT		Bangladesh	Spouse	0.1	0.016	No	NA	NA	Yes	No
HC11	F	42		0	BT		Bangladesh	Spouse	0.134	0.017	Yes	No_control	3	Yes	Yes
HC12	M	36		0	BT		Bangladesh	Parent	0.517	0.075	Yes	Control	2.4	Yes	Yes
HC13	F	67		0	BT		Bangladesh	Parent	0.045	0	No	NA	NA	Yes	No
HC14	M	31		0	BT		Bangladesh	Child	0.251	0	Yes	No_control	3	Yes	Yes
HC15	M	68		0	BT		Bangladesh	Other relative	0.112	0.034	No	NA	NA	Yes	No
HC16	F	27		0	BT		Bangladesh	Child in law	0.018	0	Yes	No_control	2.7	Yes	Yes
HC17	M	46		0	BT		Bangladesh	Sibling in law	0.113	0.032	Yes	No_control	3.1	Yes	Yes

## Sheet: Table S2
	Cytometer		Antibody		Details			Staining		RRID
	Laser	Emission	Fluorochrome	Marker	Clone	Company	Cat #	Temperature	Dilution
	UV	395	BUV395	CD45RA	5H9	BD	740315	4	400	AB_2740052
	UV	459	Zombie UV	L/D	N/A	Biolegend	423107	RT	800	NA
	UV	496	BUV496	CD16	3G8	BD	612944	4	100	AB_2870224
	UV	563	BUV563	CD28	L293	BD	748476	4	100	AB_2872891
	UV	661	BUV661	CXCR3	1C6/CXCR3	BD	741649	37	100	AB_2871046
	UV	737	BUV737	NKG2c	134591	BD	749685	4	50	AB_2873941
	UV	805	BUV805	CD8	G42-8	BD	749032	4	400	AB_2873429
	Violet	421	BV421	CD197/CCR7	G043H7	Biolegend	353207	37	50	AB_10915137
	Violet	455	PacBlue	CD27	O323	Biolegend	302821	4	400	AB_2073317
	Violet	478	BV480	IgD	IA6-2	BD	566187	4	400	AB_2739583
	Violet	510	BV510	CD3	UCHT1	Biolegend	300447	4	100	AB_2563467
	Violet	551	PacOrange	CD20	HI47	Life Technologies	MHCD2030	4	50	NA
	Violet	603	BV605	CCR6	G034E3	Biolegend	353419	37	100	AB_11124539
	Violet	650	BV650	CD300c	TX45	BD	743658	4	100	AB_2871533
	Violet	711	BV711	CD138	MI15	Biolegend	356521	4	50	AB_2562898
	Violet	750	BV750	CD56	5.1H11	Biolegend	362555	4	400	AB_2734396
	Violet	785	BV785	CCR2	K036C2	Biolegend	357233	37	200	AB_2800971
	Blue	520	FITC	NKG2a	REA110	Miltenyi	130-113-566	4	200	AB_2726171
	Blue	540	Spark Blue 550	CD14	63D3	Biolegend	367147	4	400	AB_2820021
	Blue	690	PerCP/Cy5.5	CX3CR1	2A9-1	Biolegend	341613	37	200	AB_11218599
	Y/G	574	PE	CXCL10/IP-10	J034D6	Biolegend	519503	4	200	AB_2561408
	Y/G	583	CF568	CD4	C4/206	Biotium	BNC680206-100	4	400	NA
	Y/G	610	PE/Dazzle 594	CD85d	42D1	Biolegend	338709	4	200	AB_2734343
	Y/G	639	PE/Fire640	CD25	M-A251	Biolegend	900002693	4	100	NA
	Y/G	670	PE/Cy5	CD95	DX2	Biolegend	305610	4	400	AB_314548
	Y/G	775	PE/Cy7	CCR4	L291H4	Biolegend	359409	37	200	AB_2562430
	Y/G	810	PE/Fire810	HLA-DR	L243	Biolegend	900000155	4	400	NA
	Red	660	APC	CD163	GHI/61	Biolegend	333609	4	100	AB_2291272
	Red	685	Spark NIR 685	CD19	HIB19	Biolegend	302269	4	200	AB_2860769
	Red	719	Alexa700	TNFa	MAb11	Biolegend	502927	4	50	AB_2561314
	Red	787	APC/Fire750	CD62L	DREG-56	Biolegend	304845	4	400	AB_2629675
	Red	810	APC/Fire810	CD38	HIT2	Biolegend	303549	4	200	AB_2860783
